# Supplementary material for: Proviral NUP153 binding to viral proteins and RNA regulates structural–nonstructural protein ratios in orthoflavivirus infection
Source: Nat Commun. 2026 Apr 8;17:3402. doi: 10.1038/s41467-026-71449-1 (PMC13068965; doi:10.1038/s41467-026-71449-1)
Supplement: Supplementary file 6 — Source data [file 41467_2026_71449_MOESM6_ESM.xlsx]

## Sheet: Fig 1C
	Integrated NUP153 Intensity
	Cell			Nucleus			Cytoplasm
	MOCK	LGTV	TBEV	MOCK	LGTV	TBEV	MOCK	LGTV	TBEV
	89.1922	232.043	405.157	45.3961	136.592	117.467	43.7961	95.451	287.69
	85.8079	288.228	323.765	42.298	175.875	150.522	43.5098	112.353	173.243
	123.263	344.431	474.412	67.7294	254.545	310.443	55.5333	89.8863	163.969
	81.2353	453.976	331.973	43.2706	304.867	160.823	37.9647	149.11	171.149
	73.3216	284.773	430.012	37.2353	203.518	274.502	36.0863	81.2549	155.51
	87.9451	326.153	355.631	23.1333	234.388	206.357	64.8118	91.7647	149.275
	111.216	386.894	448.969	24.8823	254.243	282.514	86.3333	132.651	166.455
	88.9059	384.518	527.608	33.8941	296.11	317.035	55.0118	88.4078	210.573
	84.0627	293.549	344.604	46.8	176.42	160.243	37.2627	117.129	184.361
	74.3451	565.235	421.58	38.7804	375.843	215.525	35.5647	189.392	206.055
	69.2863	354.027	765.808	40.7804	265.635	449.945	28.5059	88.3922	315.863
	69.1804	187.561	417.443	31.2392	45.8078	238.726	37.9412	141.753	178.718
	105.184	345.596	531.745	53.8235	250.584	292.588	51.3608	95.0118	239.157
	56.0863	223.722	127.326	31.9882	94.5333	42.3765	24.098	129.188	84.949
	138.271	388.031	392.169	91.3177	292.039	242.353	46.9529	95.9922	149.816
	105.973	182.137	595.823	55.1412	65.2196	367.537	50.8314	116.918	228.286
	75	327.357	422.533	25.8784	216.694	245.165	49.1216	110.663	177.369
	127.549	502.58	360.318	74.4706	378.694	164.102	53.0784	123.886	196.216
	96.0549	240.141	671.922	39.2235	60.1412	360.388	56.8314	180	311.533
	88.651	282.933	144.957	42.7373	146.749	61.0902	45.9137	136.184	83.8667
	111.667	260.392	451.839	69.9176	191.518	161.467	41.749	68.8745	290.373
	89.2902	280.129	419.698	57.1216	158.341	144.765	32.1686	121.788	274.933
	86.2314	307.377	578.408	25.2078	207.326	334.577	61.0235	100.051	243.831
	127.251	297.337	263.451	81.9608	237	154.502	45.2902	60.3373	108.949
	101.408	117.655	457.09	63.5333	64.2157	248.741	37.8745	53.4392	208.349
	88.3294	324.635	621.878	53.3255	224.706	357.38	35.0039	99.9294	264.498
	129.49	298.584	348.463	80.2667	195.286	166.914	49.2235	103.298	181.549
	81.1294	300.38	453.274	40.8157	243.145	243.016	40.3137	57.2353	210.259
	75.6941	426.259	342.851	46.7686	348.878	69.3961	28.9255	77.3804	273.455
	105.906	281.141	350.992	60.0549	184.31	134.757	45.851	96.8314	216.235
	103.133	499.322	681.537	35.3451	408.224	395.251	67.7882	91.098	286.286
	90.5608	524.757	345.122	46.9686	425.643	82.3608	43.5922	99.1137	262.761
	153.726	449.137	403.482	80.7294	299.11	172.592	72.9961	150.027	230.89
	122.098	321.447	246.012	89.4196	230.596	80.1412	32.6784	90.851	165.871
	73.302	255.745	144.545	35.4784	215.145	50.5451	37.8235	40.6	94
	69.5843	287.851	414.855	50.3882	215.286	94.7451	19.1961	72.5647	320.11
	108.882	275.894	322.18	46.3255	167.384	179.467	62.5569	108.51	142.714
	90.5451	552.455	529.102	50.6392	435.988	294.922	39.9059	116.467	234.18
	121.028	576.871	549.518	70.7216	451.349	312.631	50.3059	125.522	236.886
	64.4706	425.91	550.361	40.6549	354.075	332.643	23.8157	71.8353	217.718
	105.674	359.008	538.188	64.1843	233.733	343.529	41.4902	125.275	194.659
	133.169	311.561	554.2	85.4863	190.071	366.012	47.6824	121.49	188.188
	93.7412	309.827	534.137	44.6196	220.863	312.263	49.1216	88.9647	221.875
	107.741	374.973	462.294	46.9333	276.228	263.518	60.8078	98.7451	198.776
	76.9216	203.98	645.929	39.9804	128.031	411.271	36.9412	75.949	234.659
	140.141	283.827	387.682	72.8902	208.196	147.925	67.251	75.6314	239.757
	88.2863	473.443	347.882	56.9412	380.267	168.918	31.3451	93.1765	178.965
	63.5843	219.902	699.177	42.7137	145.224	471.38	20.8706	74.6784	227.796
	96.0431	403.898	681.114	62.5882	308.518	431.149	33.4549	95.3804	249.965
	64.2784	318.824	762.494	40.8314	252.039	500.678	23.4471	66.7843	261.816
	93.2078	429.922	443.055	54.2353	332.055	224.326	38.9726	97.8667	218.729
	122.977	252.184	536.361	82.5059	172.969	291.686	40.4706	79.2157	244.675
	54.2274	410.02	712.784	30.9373	129.573	432.765	23.2902	280.447	280.02
	116.078	434.239	589.137	59.1922	212.274	341.631	56.8863	221.965	247.506
	57.4157	317.643	461.369	18.4471	177.6	254.302	38.9686	140.043	207.067
	77.1098	352.608	520.122	48.6431	238.071	304.945	28.4667	114.537	215.176
	82.2549	530.31	721.879	52.3843	325.157	366.486	29.8706	205.153	355.392
	41.549	558.467	478.125	23.9294	399.655	225.506	17.6196	158.812	252.62
	146.71	429.78	304.141	92.6078	286.933	104.741	54.102	142.847	199.4
	93.9373	275.671	513.514	55.2235	169.376	321.063	38.7137	106.294	192.451
	131.737	267.686	566.02	61.349	107.263	336.286	70.3882	160.424	229.733
	75.3529	263.435	652.78	36.1137	168.8	394.651	39.2392	94.6353	258.129
	117.126	213.988	543.231	71.9333	124.553	322.933	45.1922	89.4353	220.298
	127.863	356.094	459.835	88.3255	204.161	312.224	39.5373	151.933	147.612
	78.7529	326.918	532.067	55.9529	156.039	232.51	22.8	170.878	299.557
	122.541	438.682	593.894	80.8863	250.153	325.937	41.6549	188.529	267.957
	74.4549	185.231	387.91	38.051	131.549	216.627	36.4039	53.6824	171.282
	84.1373	362.584	524.682	56.0118	202.529	308.902	28.1255	160.055	215.78
	87.8706	520.439	428.726	31.4627	352.329	277.439	56.4078	168.11	151.286
	104.631	369.78	397	49.1333	214.827	286.404	55.498	154.953	110.596
	76.4353	295.667	365.471	43.6549	180.02	243.263	32.7804	115.647	122.208
	61.5255	351.157	581.059	21.0039	223.914	278.235	40.5216	127.243	302.824
	80.0627	339.306	169.878	54.6118	180.267	96.5608	25.451	159.039	73.3176
	102.6	451.741	340	58.6706	271.588	202.004	43.9294	180.153	137.996
	93.0706	275.886	341.533	52.2627	175.945	182.859	40.8078	99.9412	158.675
	95.3843	632.204	227.976	45.0549	407.059	96.5608	50.3294	225.145	131.416
	88.0314	326.82	336.09	39.651	188.745	221.318	48.3804	138.075	114.773
	109.828	415.208	262.428	60.6784	285.369	155.384	49.149	129.839	107.043
	82.9333	358.533	414.918	35.5882	253.588	211.827	47.3451	104.945	203.09
	92.4588	283.918	266.839	34.9177	181.149	158.647	57.5412	102.769	108.192
	68.6235	307.455	337.757	41.098	192.451	227.255	27.5255	115.004	110.502
	59.1804	375.125	390.329	27.651	236.416	227.475	31.5294	138.71	162.855
	111.075	362.616	379.557	65.0588	204.231	279.055	46.0157	158.384	100.502
	67.9882	319.565	390.678	43.2784	202.188	294.294	24.7098	117.376	96.3843
	84.0706	298.396	236.235	40.3961	190.62	142.463	43.6745	107.776	93.7726
	66.0667	343.192	293.118	26.2157	222.431	184.004	39.851	120.761	109.114
	84.3373	331.125	301.133	45.5373	210.925	191.09	38.8	120.2	110.043
	102.278	288.169	385.455	37.0863	161.961	291.988	65.1922	126.208	93.4667
	85.8471	274.529	283.071	37.6314	152.49	170.004	48.2157	122.039	113.067
	119.18	264.553	289.878	70	146.369	178.129	49.1804	118.184	111.749
	102.149	311.98	247.467	66.5059	153.875	164.443	35.6431	158.106	83.0235
	71.5373	371.973	349.176	26.7294	236.553	197.925	44.8078	135.42	151.251
	94.4235	452.094	257.737	68.0431	313.804	155.314	26.3804	138.29	102.424
	84.702	322.078	384.224	21.6941	194.255	246.024	63.0078	127.824	138.2
	102.702	281.333	249.349	49.2314	96.0157	172.847	53.4706	185.318	76.502
	96.7059	311.055	216.918	38.302	195.463	152.737	58.4039	115.592	64.1804
	71.5255	320.608	384.459	32.8157	222.314	266.922	38.7098	98.2941	117.537
	84.6667	549.769	347.286	42.8431	390.271	239.82	41.8235	159.498	107.467
	93.4274	344	412.953	41.549	189.667	266.788	51.8784	154.333	146.165
	87.3765	282.239	290.961	25.5922	108.89	186.522	61.7843	173.349	104.439
	114.898	445.49	312.004	67.1647	308.141	195.671	47.7333	137.349	116.333
	114.851	346.098	338.573	67.1529	203.055	214.553	47.698	143.043	124.02
	81.6196	367.467	233.435	30.2745	216.694	152.588	51.3451	150.773	80.8471
	86.698	244.737	383.773	42.1137	153.71	258.098	44.5843	91.0275	125.675
	137.341	366.694	406.039	93.0941	251.788	260.443	44.2471	114.906	145.596
	81.5882	276.082	328.71	37.8549	181.035	181.082	43.7333	95.0471	147.627
	83.9373	290.655	257.761	47.9294	112.427	140.428	36.0078	178.227	117.333
	78.9333	310.996	296.169	39.1333	186.2	176.549	39.8	124.796	119.62
	136.141	384.914	212.306	51.5765	256.776	128.278	84.5647	128.137	84.0275
	133.686	255.682	133.835	93.8588	89.4274	76.1765	39.8275	166.255	57.6588
	75.7294	223.31	186.624	39.9961	130.243	130.596	35.7333	93.0667	56.0275
	137.169	389.38	267.02	103.867	265.345	182.016	33.302	124.035	85.0039
	112.294	370.2	697.51	74.5098	250.416	473.918	37.7843	119.784	223.592
	98.4784	373.428	288.302	60.1059	243.459	206.051	38.3726	129.969	82.251
	119.184	392.577	201.326	82.5843	267.231	123.565	36.6	125.345	77.7608
	82.7647	408.039	240.773	47.6588	247.451	166.271	35.1059	160.588	74.502
	113.843	393.726	235.118	53.4353	253.263	158.765	60.4078	140.463	76.3529
	84.2	346.741	249.573	32.5255	247.718	144.776	51.6745	99.0235	104.796
	95.4706	372.953	146.259	48.2039	212.506	99.0196	47.2667	160.447	47.2392
	69.749	950.98	312.616	49.4784	658.608	223.278	20.2706	292.373	89.3373
	68.8039	375.726	138.843	52.9059	250.075	93.3882	15.898	125.651	45.4549
	156.812	302.38	97.0118	113.823	148.941	45.1569	42.9882	153.439	51.8549
	59.8274	366.98	179.408	40.7765	210.475	114.239	19.051	156.506	65.1686
	92.3412	480.055	209.122	34.3843	364.608	133.608	57.9569	115.447	75.5137
	104.306	437.474	191.608	62.7098	309.612	86.298	41.5961	127.863	105.31
	83.8706	331.537	245.898	40.5686	212.933	152.702	43.302	118.604	93.1961
	114.616	254.737	217.918	55.6196	155.482	125.435	58.9961	99.2549	92.4824
	73.3137	218.561	335.051	54.2824	100.537	251.043	19.0314	118.024	84.0078
	110.624	436.392	267.71	67.3177	306.671	150.941	43.3059	129.722	116.769
	116.498	307.584	233.42	49.0078	128.086	113.4	67.4902	179.498	120.02
	99.7255	140.992	289.737	56.2706	100.349	173.314	43.4549	40.6431	116.424
	128.882	549.823	200.314	88.8	316.608	101.678	40.0824	233.216	98.6353
	68.6078	778.216	169.106	47.3882	434.851	93.6118	21.2196	343.365	75.4941
	91.7922	471.588	257.776	62.1294	369.329	165.263	29.6627	102.259	92.5137
	134.706	510.149	244.671	79.8	380.141	181.992	54.9059	130.008	62.6784
	64.1686	467.851	165.78	39.8196	328.408	113.392	24.349	139.443	52.3882
	110.329	435.659	188.855	50.0549	302.729	91.0706	60.2745	132.929	97.7843
	99.2275	489.416	388.761	66.9882	354.447	261.259	32.2392	134.969	127.502
	104.416	511.886	193.353	74.4314	364.78	78.7882	29.9843	147.106	114.565
	98.0824	589.714	321.055	48.0157	454.239	228.071	50.0667	135.475	92.9843
	156.894	503.212	258.482	100.341	384.024	138.671	56.5529	119.188	119.812
	84.6431	474.125	228.502	56.5255	336.169	115.706	28.1176	137.957	112.796
	112.129	585.412	209.247	53.2353	393.726	95.4196	58.8941	191.686	113.827
	113.561	321.369	188.702	81.9725	200.914	88.1255	31.5882	120.455	100.576
	91.3569	727.651	234.69	48.4941	570.341	88.9176	42.8627	157.31	145.773
	71.2863	420.035	119.643	46.1922	300.467	66.2627	25.0941	119.569	53.3804
	105.49	420.529	218.796	46.2392	304.937	99.9765	59.251	115.592	118.82
	138.333	292.008	222.51	100.655	148.322	122.965	37.6784	143.686	99.5451
	103.471	399.8	235.145	52.0157	268.835	124.337	51.4549	130.965	110.808
	120.898	396.98	336.474	80.1686	274.812	183.11	40.7294	122.169	153.365
	135.09	509.086	337.569	94.2314	395.474	223.357	40.8588	113.612	114.212
	144.89	504.243	183.937	98.6314	377.745	90.8	46.2588	126.498	93.1373
	116.086	414.604	150.514	51.6431	302.239	37.0941	64.4431	112.365	113.42
	87.6196	316.529	605.4	53.6588	242.22	433.718	33.9608	74.3098	171.682
	126.745	466.306	153.737	72.6667	233.702	92.2	54.0784	232.604	61.5373
	133.502	428.008	180.616	88.3412	324.216	73.4823	45.1608	103.792	107.133
	95.7961	354.733	230.863	31.2588	264.714	91.5882	64.5373	90.0196	139.275
	102.98	345.945	348.902	54.6628	243.502	249.8	48.3176	102.443	99.102
	121.306	407	173.016	86.949	264.918	80.3177	34.3569	142.082	92.698
	147.71	287.012	306.533	93.4902	208.384	165.949	54.2196	78.6275	140.584
	112.392	207.22	126.251	54.0549	115.557	34.6941	58.3373	91.6627	91.5569
	97.6863	505.847	162.361	49.7137	360.008	83.102	47.9726	145.839	79.2588
	156.012	343.067	269.408	111.388	216.733	129.408	44.6235	126.333	140
	85.8902	392.353	224.169	47.7843	267.506	81.498	38.1059	124.847	142.671
	123.553	248.855	450.973	42.6941	156.922	256.247	80.8588	91.9333	194.725
	123.043	493.274	159.694	76.3726	361.337	71.451	46.6706	131.937	88.2431
	106.302	313.89	187.471	55.2235	232.804	101.773	51.0784	81.0863	85.698
	66.5294	219.761	203.984	40.5686	106.82	85.6706	25.9608	112.941	118.314
	85.1647	418.024	195.902	38.2118	242.827	97.4667	46.9529	175.196	98.4353
	103.228	340.871	245.071	80.1647	255.157	116.592	23.0627	85.7137	128.478
	91.6078	505.098	275.428	53.9647	194.78	69.6	37.6431	310.318	205.827
	65.2784	407.529	384.388	41.6588	312.294	234.902	23.6196	95.2353	149.486
	88.7882	357.573	165.796	48.5059	243.114	108.51	40.2824	114.459	57.2863
	87.4392	510.137	215.922	39.6588	375.847	115.286	47.7804	134.29	100.635
	118.384	541.945	279.055	76.3412	382.471	180.49	42.0431	159.475	98.5647
	58.6039	970.867	206.333	35.7726	209.09	71.7647	22.8314	216.612	134.569
	60.9333	351.584	432.176	34.4196	185.765	225.431	26.5137	142.494	206.745
	106.004	272.922	278.447	65.0471	116.349	157.827	40.9569	87.1569	120.62
	128.718	253.98	308.655	84.0431	416.906	173.514	44.6745	137.631	135.141
	95.7216	509.882	252.125	53.4706	116.043	146.639	42.251	92.9765	105.486
	83.5922	461.133	230.804	39.5098	376.984	119.533	44.0824	345.09	111.271
	88.9059	520.608	394.984	51.2902	349.325	175.498	37.6157	143.624	219.486
	102.871	466.749	391.537	67.1647	344.875	224.408	35.7059	117.424	167.129
	74.8314	567.204	361.388	44.0157	415.902	177.251	30.8157	222.329	184.137
	111.443	492.047	219.506	71.1765	391.38	74.2118	40.2667	76.1451	145.294
	116.427	555.961	271.224	76.6235	325.62	168.698	39.8039	164.58	102.525
	141.831	428.945	393.647	99.5882	148.478	196.443	42.2431	103.325	197.204
	72.0549	417.577	246.902	38.0628	375.455	163.976	33.9922	269.098	82.9255
	122.816	489.514	349.423	70.7333	159.823	210.761	52.0824	114.059	138.663
	128.847	270.294	257.592	70.9451	310.494	148.165	57.902	110.471	109.427
	121.765	447.663	401.212	87.2235	183.58	210.51	34.5412	137.169	190.702
	81.7647	375.247	314.737	45.2902	288.667	170.722	36.4745	191.667	144.016
	119.145	401.682	232.227	81.0392	390.231	165.29	38.1059	113.016	66.9373
	86.9804	525.941	172.314	39.5529	311.647	109.957	47.4275	135.71	62.3569
	79.4471	399.118	190.529	45.7961	388.325	65.7216	33.651	87.4706	124.808
	85.749	514.655	180.671	31.0275	436.075	65.4863	54.7216	126.329	115.184
	80.2627	614.867	305.694	45.5137	311.49	184.357	34.749	178.792	121.337
	140.247	446.416	216.188	87.9216	340.474	130.439	52.3255	134.925	85.749
	89.6706	423.988	172.169	54.3098	157.478	89.8549	35.3608	83.5137	82.3137
	81.9333	252.682	272.153	46.9059	255.502	181.612	35.0275	95.2039	90.5412
	105.937	433.89	463.659	63.6275	271.035	351.373	42.3098	178.388	112.286
	95.2902	408.706	233.726	41.8902	345.075	152.008	53.4	137.671	81.7176
	117.188	464.847	168.239	72.549	166.929	116.647	44.6392	119.773	51.5922
	130.729	298.274	278.459	86.7608	208.667	206.016	43.9686	131.345	72.4431
	82.902	342.325	206.298	50.6392	263.824	121.624	32.2627	133.659	84.6745
	125.737	370.937	253.09	79.0863	286.969	158.031	46.651	107.114	95.0588
	97.5726	397.271	307.557	57.5529	217.29	186.988	40.0196	110.302	120.569
	122.4	290.682	168.839	82.4157	337.337	121.314	39.9843	73.3922	47.5255
	90.3882	495.165	180.898	50.0471	321.737	115.255	40.3412	157.827	65.6431
	108.788	427.059	168.129	59.9177	149.894	90.5137	48.8706	105.322	77.6157
	165.439	215.384	169.78	88.8196	187.478	104.565	76.6196	65.4902	65.2157
	91.898	339.451	169.639	22.7725	244.537	113.259	69.1255	151.973	56.3804
	94.6706	445.012	208.318	52.2824	202.361	95.8079	42.3882	200.475	112.51
	109.141	346.537	245.459	54.8784	591.749	161.341	54.2627	144.176	84.1176
	139.667	890.976	268.635	52.8235	293.965	167.243	86.8431	299.227	101.392
	74.2353	411.474	162.051	47.0353	268.196	102.624	27.2	117.51	59.4275
	163.537	357.851	205.957	98.098	373.996	124.706	65.4392	89.6549	81.251
	84.0431	625.161	251.475	45.9608	288.2	174.922	38.0824	251.165	76.5529
	127.278	438.259	169.243	59.0471	49.1686	103.71	68.2314	150.059	65.5333
	126.769	128.106	235.855	71.4353	315.569	128.678	55.3333	78.9373	107.176
	120.988	483.059	168.533	55.1608	429.682	120.886	65.8275	167.49	47.6471
	129.549	576.973	146.961	64.4627	83.0118	99.3843	65.0863	147.29	47.5765
	131.008	151.294	130.51	81.9373	149.451	45.9373	49.0706	68.2824	84.5726
	127.659	300.58	236.796	80.5216	357.737	156.847	47.1373	151.129	79.949
	139.976	472.973	250.89	73.3451	336.62	146.784	66.6314	115.235	104.106
	126.396	465.196	239.757	67.0353	401.094	171.4	59.3608	128.576	68.3569
	141.726	520.608	294.753	77.7922	219.596	173.173	63.9333	119.514	121.58
	138.392	310.976	243.878	78.6745	195.263	200.086	59.7176	91.3804	43.7922
	115.929	354.726	130.596	63.2471	144.976	96.4196	52.6824	159.463	34.1765
	170.726	241.302	250.882	102.086	269.808	158.396	68.6392	96.3255	92.4863
	136.694	394.165	169.686	87.6078	114.608	83.502	49.0863	124.357	86.1843
	117.557	318.165	379.933	64.6823	299.106	288.082	52.8745	203.557	91.851
	113.518	420.31	174.204	74.6157	175.145	111.874	38.902	121.204	62.3294
	166.62	284.294	142.843	93.8353	224.898	96.0235	72.7843	109.149	46.8196
	130.514	340.839	127.882	73.3922	251.02	91.9647	57.1216	115.941	35.9176
	102.271	371.29	318.416	70.0079	271.851	235.028	32.2627	120.271	83.3882
	135.388	405.965	227.502	77.3843	306.129	105.235	58.0039	134.114	122.267
	137.012	453.188	293.451	82.5255	343.184	204.823	54.4863	147.059	88.6275
	133	469.196	447.639	78.3373	252.082	344.259	54.6627	126.012	103.38
	78.6549	352.082	191.726	53.6667	305.506	110.408	24.9882	100	81.3176
	115.859	439.831	308.843	62.0706	307.635	215.11	53.7882	134.325	93.7333
	94.7059	494.686	217.302	57.3725	350.02	159.376	37.3333	187.051	57.9255
	138.278	461.902	293.875	73.6392	155.141	192.329	64.6392	111.882	101.545
	121.49	236.259	311.8	74.5333	245.655	231.529	46.9569	81.1176	80.2706
	104.267	351.051	182.961	41.8039	167.682	118.122	62.4627	105.396	64.8392
	147.498	363.369	164.545	90.6235	257.718	105.89	56.8745	195.686	58.6549
	134.145	381.839	262.078	72.098	246.133	141.545	62.0471	124.122	120.533
	142.51	371.486	225.329	74.8667	218.302	158.514	67.6431	125.353	66.8157
	143.153	355.898	174.29	75.8863	393.988	104.855	67.2667	137.596	69.4353
	121.514	517.471	201.428	74.3451	199.098	103.529	47.1686	123.482	97.898
	121.455	322.843	236.694	69.098	235.506	115.341	52.3569	123.745	121.353
	126.78	379.474	125.878	65.498	306.333	79.2706	61.2824	143.969	46.6078
	109.114	419.02	157.028	54.8235	273.2	96.3294	54.2902	112.686	60.698
	158.177	423.337	184.749	88.9373	281.071	115.561	69.2392	150.137	69.1882
	129.698	448.875	198.255	73.9451	275.651	129.075	55.7529	167.804	69.1804
	117.69	411.392	374.459	57.498	118.514	299.333	60.1922	135.741	75.1255
	107.733	204.326	177.012	51.702	215.71	100.145	56.0314	85.8118	76.8667
	125.282	313.204	192.671	53.4745	214.192	132.177	71.8078	97.4941	60.4941
	125.086	369.278	188.612	61.3529	160.357	114.674	63.7333	155.086	73.9373
	100.345	271.922	191.776	44.149	128.035	131.643	56.1961	111.565	60.1333
	172.443	218.945	152.02	122.11	303.428	101.58	50.3333	90.9098	50.4392
	149.451	456.988	334.522	90.7608	240.867	251.408	58.6902	153.561	83.1137
	169.004	347.651	390.255	99.1373	155.851	261.42	69.8667	106.784	128.835
	109.514	254.09	271.208	56.8549	267.004	151.804	52.6588	98.2392	119.404
	92.7333	349.941	190.784	37.898	190.428	114.471	54.8353	82.9373	76.3137
	82.4314	307.71	162.455	29.8902	176.078	100	52.5412	117.282	62.4549
	117.067	297.824	209.028	65.451	131.435	119.882	51.6157	121.745	89.1451
	130.639	203.639	199.875	62.7176	31.0275	132.537	67.9216	72.2039	67.3373
	154.918	104.188	215.988	96.9882	90.6118	157.318	57.9294	73.1608	58.6706
	116.09	162.118	163.773	37.1608	233.063	105.992	78.9294	71.5059	57.7804
	141.271	332.267	190.2	93.0314	225.945	121.255	48.2392	99.2039	68.9451
	78.9216	310.137	309.526	30.2941	366.137	222.004	48.6275	84.1922	87.5216
	96.1529	505.69	353.192	49.9255	182.024	244.157	46.2275	139.553	109.035
	106.506	256.306	222.274	46.3451	171.106	155.604	60.1608	74.2824	66.6706
	110.392	244.867	218.055	61.9216	252.835	129.227	48.4706	73.7608	88.8275
	141.741	349.173	190.506	78.3333	264.471	136.525	63.4078	96.3373	53.9804
	71.5882	353.137	133.996	19.6588	261.149	92.0353	51.9294	88.6667	41.9608
	90.298	395.62	237.055	34.2941	300.58	147.408	56.0039	134.471	89.6471
	158.039	428.533	179.059	91.6	183.482	84.3686	66.4392	127.953	94.6902
	116.576	272.733	176.823	67.5137	124.863	91.2	49.0627	89.251	85.6235
	112.216	208.875	193.212	63.6471	321.192	127.235	48.5686	84.0118	65.9765
	106.451	437.137	233.129	58.9098	271.541	151.804	47.5412	115.945	81.3255
	112.918	389.4	242.737	61.0196	193.8	154.243	51.898	117.859	88.4941
	72.1922	281.365	285.616	21.6706	189.329	210.243	50.5216	87.5647	75.3726
	112.922	258.086	315.898	66.5059	159.694	238.008	46.4157	68.7569	77.8902
	114.039	272.867	229.933	61.6	293.643	189.463	52.4392	113.173	40.4706
	123.529	423.282	162.51	69.8196	199.42	79.5098	53.7098	129.639	83
	151.702	275.918	245.929	101.863	345.753	176.506	49.8392	76.498	69.4235
	84.6392	468.282	232.635	37.251	232.729	145.2	47.3882	122.529	87.4353
	125.357	323.796	232.922	71.749	232.902	156.902	53.6078	91.0667	76.0196
	121.278	364.925	242.212	67.7882	157.408	154.612	53.4902	132.024	87.6
	120	255.212	162.192	65.8118	326.91	89.0549	54.1882	97.8039	73.1373
	119.149	436.286	165.208	60.8118	478.051	130.722	58.3373	109.376	34.4863
	129.051	600.471	258.745	81.6353	134.227	154.302	47.4157	122.42	104.443
	141.302	199.706	307.282	86.9569	260.286	215.898	54.3451	65.4784	91.3843
	168.059	392.192	238.894	115.082	322.11	150.388	52.9765	131.906	88.5059
	126.023	465.886	260.702	60.8549	165.408	152.749	65.1686	143.776	107.953
	106.459	256.29	130.812	54.9608	331.902	90.9569	51.498	90.8824	39.8549
	115.741	434.577	379.165	68.2196	159.823	318.847	47.5216	102.675	60.3176
	109.953	282.4	308.384	49.8118	205.467	209.588	60.1412	122.576	98.7961
	149.482	320.808	675	91.3059	286.078	537.02	58.1765	115.341	137.98
	123.576	411.773	278.388	53.3059	298.831	217.376	70.2706	125.694	61.0118
	103.271	395.486	337.031	56.0471	141.031	242.42	47.2235	96.6549	94.6118
		257.773	185.016		109.337	89.1176		116.741	95.898
		254.812	202.369		149.416	139.78		145.475	62.5882
		271.776	113.502		143.522	65.5137		122.361	47.9882
		283.243	192.682		160.247	121.204		139.722	71.4784
		264.482	131.769		248.063	94.651		104.235	37.1176
		441.278	243.69		150.533	124.427		193.216	119.263
		243.024	144.992			102.447		92.4902	42.5451
			291.749			239.859			51.8902
			168.769			93.6863			75.0824
			184.071			134.416			49.6549
			227.439			116.039			111.4
			159.78			96.8431			62.9373
			129.827			103.357			26.4706
			186.984			95.5569			91.4275
			187.694			131.11			56.5843
			190.878			146.914			43.9647
			231.071			106.023			125.047
			450.274			271.353			178.922
			415.533			239.714			175.82
			483.043			295.784			187.259
			399.78			214.094			185.686
			404			284.753			119.247
			571.831			349.345			222.486
			480.369			251.773			228.596
			485.157			261.09			224.067
			555.859			314.286			241.573
			591.282			363.329			227.953
			626.439			324.82			301.62
			515.788			329.808			185.98
			639.129			380.623			258.506
			640.698			396.851			243.847
			589.173			343.706			245.467
			392.459			205.314			187.145
			409.659			254.8			154.859
			610.914			347.804			263.11
			667.376			451.212			216.165
			664.596			398.122			266.475
			523.635			370.859			152.776
			497.761			324.369			173.392
			441.62			322.51			119.11
			429.737			248.122			181.616
			452.973			276.659			176.314
			549.2			310.678			238.522
			430.451			245.655			184.796
			625.376			304.643			320.733
			719.078			427.035			292.043
			714.4			405.635			308.765
			625.643			384.8			240.843
			494.051			267.522			226.529
			550.231			251.412			298.82
			507.31			254.231			253.078
			597.227			337.906			259.322
			705.479			324.024			381.455
			596.4			314.459			281.941
			536.431			283.392			253.039
			728.431			383.941			344.49
			470.682			300.365			170.318
			851.361			517.059			334.302
			1078.51			666.698			411.812
			687.49			299.384			388.106
			352.055			209.588			142.467
			799.879			404			395.878
			369.133			213.831			155.302
			638.337			322.851			315.486
			749.98			449.671			300.31

## Sheet: Fig 1F
	Manders Coefficient
	NUP153-NS3	NS3-NUP153	NUP153-Calnexin	Calnexin-NUP153	NS3-Calnexin	Calnexin-NS3
	0.8624	0.8819	0.8021	0.8457	0.8852	0.8691
	0.8378	0.8697	0.7645	0.8258	0.84	0.8439
	0.8685	0.9017	0.8472	0.8512	0.9187	0.8618
	0.8933	0.932	0.8563	0.8865	0.9113	0.9331

## Sheet: Fig 1G
	Manders Coefficient
	NUP153-NS3	NS3-NUP153	NUP153-dsRNA	dsRNA-NUP153	NS3-dsRNA	dsRNA-NS3
	0.9313	0.8754	0.3047	0.9417	0.1207	0.7882
	0.9243	0.9025	0.1755	0.9167	0.0784	0.7773
	0.7196	0.6877	0.2037	0.9062	0.12	0.8258
	0.7477	0.6915	0.2019	0.8967	0.1491	0.8488

## Sheet: Fig 1H
		TBEV RNA Fold Change
		MOCK						TBEV
	A549	0.64	1.46	1.06	0.96	1.06	0.98	1.06308e+06	1.33709e+06	1.1554e+06	22830.8	30023.7	27966.6
	MAVS -/-	3.79	0.08	3.3	1.32	0.67	1.13	199970	152123	134325	261649	271237	342944

## Sheet: Fig 1I
		IFNB1 RNA Fold Change
		MOCK						TBEV
	A549	0.63	1.1	1.44	1.45	0.31	2.21	10956.7	12717.6	13160	20341.6	26967.9	27221.7
	MAVS -/-	0.58	1.31	1.32	0.72	1.18	1.18	1.12	2.82	3.41	7.53	2.9	3.68

## Sheet: Fig 1J
		NUP153 RNA Fold Change
		MOCK						TBEV
	A549	0.93	1.03	1.05	1.08	0.82	1.13	1.27	1.31	1.24	1.24	1.28	1.91
	MAVS -/-	0.96	1	1.03	1.02	1.04	0.95	0.91	1.6	1.63	1.34	1.54	1.64

## Sheet: Fig 2B
	Fig 2B WB uncropped

## Sheet: Fig 2D
	Manders' coefficient NUP153(NG)-NUP153
	Cell	Nucleus	Cytoplasm
	0.993369	0.997222	0.836131
	0.995477	0.997538	0.983473
	0.993561	0.997742	0.91991
	0.916683	0.995074	0.445393
	0.989377	0.995833	0.643071
	0.996838	0.999108	0.832098
	0.900759	0.929192	0.853062
	0.908359	0.920036	0.434009
	0.963086	0.974587	0.885306
	0.929943	0.945085	0.639984
	0.894884	0.930637	0.880379
	0.872869	0.901283	0.5218
	0.792915	0.845362	0.663119
	0.862784	0.89235	0.431222
	0.860756	0.883567	0.772865
	0.89371	0.920849	0.756481
	0.865848	0.897307	0.572348
	0.93352	0.950981	0.775955
	0.877346	0.901202	0.624777
	0.747576	0.800812	0.38063
	0.867841	0.895006	0.843479
	0.915664	0.927442	0.702129
	0.821434	0.873703	0.445373
	0.854941	0.904652	0.761068
	0.975037	0.984144	0.675286
	0.898526	0.91717	0.759214
	0.757141	0.791238	0.625589
	0.770143	0.80427	0.533366
	0.907709	0.917948	0.607283
	0.890904	0.908479	0.615445
	0.808508	0.838078	0.15657
	0.829466	0.845356	0.307162
	0.966052	0.973925	0.957802
	0.945003	0.958231	0.885741
	0.986628	0.993703	0.939204
	0.979611	0.986502	0.950408
	0.944467	0.943013	0.945957
	0.981991	0.983621	0.944664
	0.990406	0.999509	0.973236
	0.980274	0.993407	0.947493
	0.983985	0.987801	0.949183
	0.984868	0.992165	0.953879
	0.984173	0.997176	0.874467
	0.987684	0.997215	0.943706
	0.985996	0.990405	0.975021
	0.97229	0.983287	0.941103
	0.982512	0.990472	0.969271
	0.984437	0.992608	0.936988
	0.177576	0.209264	0.137387
	0.995371	0.998566	0.935828
	0.989542	0.994598	0.903223
	0.989	0.989933	0.848549
	0.990606	0.992601	0.928717
	0.981286	0.990141	0.934385
	0.93473	0.947633	0.840887
	0.987902	0.994482	0.915996
	0.955999	0.970781	0.882069
	0.972219	0.982419	0.811332
	0.990777	0.993485	0.927197
	0.977141	0.987606	0.871885
	0.991018	0.99514	0.90885
	0.934723	0.953842	0.862786
	0.990623	0.995139	0.898183
	0.943121	0.954703	0.698485
	0.972816	0.980804	0.775351
	0.909672	0.927408	0.745262
	0.914371	0.991578	0.466839
	0.995676	0.996676	0.780155
	0.982577	0.985804	0.895863
	0.986086	0.992488	0.879738
	0.23049	0.188194	0.273698
	0.991614	0.995704	0.984952
	0.982777	0.995622	0.967912
	0.941055	0.977449	0.659463
	0.976051	0.991137	0.961436
	0.832596	0.864374	0.813125
	0.794646	0.888313	0.743065
	0.995809	0.997237	0.991896
	0.990772	0.997344	0.875988
	0.988074	0.99568	0.940546
	0.99392	0.998184	0.679524
	0.988886	0.99334	0.872321
	0.992038	0.996663	0.817658
	0.993197	0.996507	0.774199
	0.991519	0.998165	0.984158
	0.992767	0.996925	0.980787
	0.466238	0.545509	0.262193
	0.994047	0.998166	0.975348
	0.992874	0.998645	0.962851
	0.993381	0.995893	0.982876
	0.995773	1	0.977131
	0.997255	0.999468	0.978129
	0.980155	0.983887	0.928435
	0.987605	0.991926	0.959051
	0.981177	0.991304	0.906904
	0.968296	0.976742	0.93
	0.99057	0.996465	0.809989
	0.990293	0.995511	0.931022
	0.994508	0.997505	0.989467
	0.983997	0.99236	0.723364
	0.989361	0.99058	0.985421
	0.987987	0.993679	0.962552
	0.222696	0.299062	0.089359
	0.992571	0.998177	0.965155
	0.991455	0.995719	0.970544
	0.984469	0.98764	0.943732
	0.992168	0.999568	0.957705
	0.993002	0.996853	0.968948
	0.993108	0.998332	0.904282
	0.994108	0.996263	0.875061
	0.984168	0.985989	0.786556

## Sheet: Fig 2F
	Manders coefficient NUP153(NG)-NS3
	MOCK	TBEV
	0.051846	0.577071
	0.015295	0.409227
	0.007587	0.585083
	0.025025	0.549629
	0.010881	0.30383
	0	0.597522
	0.016702	0.542715
	0.025392	0.511631
	0.007008	0.676796
	0.00504	0.865008
	0.015779	0.621053
	0.025898	0.622948
	0.030438	0.188311
	0.002676	0.664856
	0.0107	0.047249
	0.034179	0.812714
	0.003309	0.878872
	0.017066	0.426139
	0.005135	0.921936
	0.001886	0.29319
	0.00487	0.586239
	0.003992	0.384057
	0.003883	0.482591
	0.071445	0.944409
	0.007216	0.382944
	0.003686	0.233314
	0.003143	0.555333
	0.005946	0.859397
	0	0.521886
	0.006026	0.600063
	0	0.942047
	0.002103	0.732755
	0.042365	0.896658
	0.023855	0.604322
	0.010213	0.287677
	0.045069	0.390502
	0.112968	0.625817
	0.014658	0.67403
	0.092793	0.933928
	0.015685	0.488824
	0.012499	0.731042
	0.003383	0.598721
	0	0.816234
	0.051989	0.410024
	0.013145	0.173725
	0.064471	0.572038
	0.015425	0.371054
	0.01095	0.91555
	0.006757	0.661862
	0.023846	0.699904
	0.006618	0.813488
	0	0.793063
	0.003297	0.815448
	0	0.765659
	0.061272	0.21105
	0.025563	0.45466
	0.005703	0.408979
	0.020705	0.374793
	0	0.787785
	0.002686	0.636062
	0.013074	0.865135
	0.026019	0.927979
	0.01021	0.832544
	0.02437	0.483135
	0.005147	0.512855
	0.003708	0.660107
	0.003262	0.478707
	0	0.75842
	0.003615	0.838052
	0.007128	0.951093
	0	0.386846
	0.037515	0.251965
	0.129629	0.374994
	0.015077	0.742607
	0.131115	0.735172
	0.115964	0.661277
	0.126574	0.619973
	0.076482	0.931593
	0	0.662455
	0.04896	0.503722
	0	0.530801
	0	0.885984
	0	0.40486
	0	0.555683
	0.060721	0.84594
	0.038712	0.454657
	0.021145	0.522425
	0.075021	0.270398
	0.016592	0.291718
	0.02662	0.485414
	0.017657	0.369138
	0.067493	0.56917
	0.019718	0.554965
	0.041208	0.664479
	0.019322	0.655169
	0.011286	0.35923
	0	0.854551
	0.012168	0.63148
	0.088309	0.52112
	0.015421	0.598228
	0.050593	0.772279
	0.017357	0.78577
	0.008186	0.454145
	0.003582	0.322914
	0.014518	0.793912
	0.027817	0.425914
	0.05063	0.7581
	0.014951	0.640509
	0	0.572344
	0	0.086827
	0	0.795221
		0.895325
		0.315694
		0.493005
		0.757425
		0.361999
		0.426606
		0.703167
		0.73272
		0.426181
		0.569682
		0.310985
		0.401095
		0.755357
		0.147962
		0.623093
		0.636121
		0.684616
		0.73236
		0.530685
		0.819472
		0.795918
		0.642475
		0.620531
		0.575647
		0.648137
		0.727708
		0.333242
		0.78183
		0.850038
		0.393273
		0.737777
		0.761226
		0.855128
		0.468501
		0.779145
		0.425933
		0.728299
		0.595576
		0.596864
		0.636052
		0.764918
		0.750709
		0.483943
		0.448139
		0.631792
		0.261692
		0.508817
		0.6914
		0.627985
		0.634438
		0.751427
		0.619065
		0.238097
		0.731518
		0.774866
		0.441011
		0.278643
		0.770566
		0.895448
		0.409043
		0.682144
		0.608311
		0.263947
		0.4258
		0.548339
		0.458387
		0.464066
		0.62043
		0.286661
		0.355048
		0.570866
		0.339681
		0.428816
		0.185015
		0.259612
		0.323969
		0.586372
		0.224703
		0.262589
		0.540649
		0.305875
		0.392017
		0.229615
		0.455541
		0.325596
		0.337528
		0.447579
		0.414819
		0.261241
		0.803354
		0.519569
		0.598003
		0.478622
		0.355128
		0.362755
		0.416974
		0.132604
		0.783693
		0.402726
		0.473188
		0.65104
		0.513063
		0.367196
		0.414827
		0.550831
		0.175203
		0.377842
		0.39595
		0.220689
		0.32696
		0.656713
		0.145941
		0.420748
		0.377118
		0.537997
		0.698553
		0.713297
		0.341831
		0.613382
		0.20275
		0.191586
		0.264977
		0.17907
		0.356837
		0.144661
		0.188336
		0.414497
		0.312166
		0.452892
		0.339882
		0.381694
		0.363329
		0.529656
		0.479733
		0.164377
		0.560654
		0.253972
		0.419966
		0.332826
		0.18203

## Sheet: Fig 2G
	% LGTV Infection/Control (No Auxin)
		No Auxin								Auxin
	DLD-1	96.6323	83.1438	120.224	99.0247	100.975	96.2069	101.787	102.006	127.907	128.65	123.184	115.643	104.643	125.295	78.9657	102.049	101.694
	NUP153(NG)	101.174	98.91	99.9156	101.437	98.5632	102.503	97.0752	100.422	74.3379	59.1671	43.9363	35.9612	62.9224	45.3268	37.0752	33.0749	42.6702

[truncated: 53 more sheets: Fig 2H, Fig 2I, Fig 2J, Fig 2K, Fig 2L, Fig 2M, Fig 3E, Fig 3F, Fig 3G, Fig 3I, Fig 3J, Fig 4C, Fig 4D, Fig 4F, Fig 5F, Fig 5H, Fig 6B, Fig 6C, Fig 6D, Fig 6E …]
